# Supplementary material for: Oral-heart axis from pregnancy and postpartum: maternal oral microbiota relates with cardiac reverse remodeling
Source: J Oral Microbiol. 2026 Mar 24;18(1):2647506. doi: 10.1080/20002297.2026.2647506 (PMC13021013; doi:10.1080/20002297.2026.2647506)
Supplement: Oral_heart_axis_supplementary material.xlsx [file ZJOM_A_2647506_SM2346.xlsx]

## Sheet: Table S1
Supplementary material
ORAL-HEART AXIS FROM PREGNANCY AND POSTPARTUM: MATERNAL ORAL MICROBIOTA RELATES WITH CARDIAC REVERSE REMODELING
Table S1. Characterization of maternal oral health care during pregnancy.
Maternal oral health care (n = 64a)
Frequency of toothbrushing per day, n (%)
1	9 (13.8)
2	40 (61.5)
3	15 (23.1)
missing	1 (1.5)
Use of toothbrush complements (elixir, dental tape, water jet), n (%)
Yes	54 (83.1)
No	10 (15.4)
missing	1 (1.5)
Number of dental visits in the last year, n (%)
0	14 (21.5)
1	21 (32.3)
2	13 (20.0)
≥3	16 (24.6)
Continuous variables are expressed by median [interquartile range]. a Of the 65 participants enrolled in the study, only 64 completed the questionnaire regarding maternal oral health care, resulting in a discrepancy in the sample size for this dataset.

## Sheet: Table S2
Supplementary material
ORAL-HEART AXIS FROM PREGNANCY AND POSTPARTUM: MATERNAL ORAL MICROBIOTA RELATES WITH CARDIAC REVERSE REMODELING
Table S2. Maternal frequency of intake of key food groups during the third trimester of pregnancy (3T) and at six months postpartum (6MP).
Food group/servings	3T n (%)	6M n (%)	p-value a
Red meat (≥ 2 times per week)	8 (34.8)	8 (29.6)	0.767
Processed meat (≥ 5 times per week)	1 (4.3)	6 (22.2)	0.069
Fish and seafood (≥ 3 times per week)	15 (65.2)	18 (66.7)	>0.999
Daily use of olive oil	13 (56.5)	15 (55.6)	>0.999
Daily use of butter	8 (34.8)	7 (25.9)	0.548
Pastries (≥ 2 times per week)	12 (52.2)	18 (66.7)	0.297
Pulses (≥ 2 times per week)	13 (56.5)	15 (55.6)	>0.999
Daily intake of nuts	4.(17.4)	2 (7.4)	0.395
Carbonated/juice beverages (≥ 2 times per week)	4. (17.4)	4 (14.8)	>0.999
Fast food (≥ 1 times per week)	6 (26.1)	6 (22.2)	>0.999
Daily intake of soup	9 (39.1)	10 (37.0)	>0.999
Percentages correspond to participants who completed the Food Frequency Questionnaire (FFQ) in the third trimester of pregnancy (n = 23) and 6 months postpartum (n = 28). Categorical variables were compared using Fisher's exact test. Significant values correspond to p-values < 0.05.

## Sheet: Table S3
Supplementary material
ORAL-HEART AXIS FROM PREGNANCY AND POSTPARTUM: MATERNAL ORAL MICROBIOTA RELATES WITH CARDIAC REVERSE REMODELING
Table S3. Cardiovascular and endothelial parameters between the third trimester of pregnancy (3T) and at six months postpartum (6MP).
Echocardiographic parameters	3T	6MP	p-value
Stroke volume, mL	60.0 [51.5; 68.2]	59.2 [50.8; 67.7]	0.440a
Relative wall thickness	0.35 [0.31; 0.40]	0.31 [0.28; 0.36]	<0.001a
LV mass, g	32.9 [28.0; 38.2]	26.7 [23.0; 30.2]	<0.001a
LVEDV, mL	24.5 [22.7; 26.8]	21.8 [19.7; 23.8]	<0.001a
Ejection fraction, %	60 [58; 62]	61 [58; 64]	0.055a
E/e' ratio	6.76 [5.76; 7.89]	5.70 [5.22; 6.51]	0.001a
Endothelial function	3T	6MP	p-value
RHI	1.53 [1.39; 1.73]	1.50 [1.32; 2.18]	0.676 a
Endothelial dysfunction, n (%)	43 (71.7)	36 (60.0)	0.254b
†Nitric Oxide, μM/L	454.1 [383.9; 658.5]	330.8 [256.0; 460.4]	0.007 a
†Nitrites, μM/L	383.99 [331.6; 466.8]	285.4 [236.7; 369.8]	<0.001a
Data are presented as median [interquartile range]. E/E’. early mitral inflow velocity to mitral annular early diastolic velocity. LV, Left ventricular; LVEDV, left ventricular end-diastolic volume; RHI. Reactive Hyperemia Index. †Among the 65 participants enrolled in the study. Quantification of nitric oxide, nitrites and nitrates were feasible in 26 to 38 participants. depending on the availabl…

## Sheet: Table S4
Supplementary material
ORAL-HEART AXIS FROM PREGNANCY AND POSTPARTUM: MATERNAL ORAL MICROBIOTA RELATES WITH CARDIAC REVERSE REMODELING
Table S4. Linear regression models of the association between bacterial genera and cardiac structure, before (Unadjusted model) and after adjustment for arterial hypertension (chronic and gestational), obesity (BMI at the beginning of pregnancy), smoking habits (excluding non-smokers), and weight gain until 3T visit or weight retention at 6MP (Adjusted clinical model).
LVEDV during pregnancy
	Unadjusted model		Adjusted model
	ẞ [IC 95%]	p-value	ẞ [IC 95%]	p-value
Neisseria	23.2 [-14.5; 63.3]	0.220	29.2 [-5.78; 64.1]	0.099
Haemophilus	25.1 [-15.6; 65.8]	0.222	18.7 [-20.3; 57.7]	0.341
Veillonella	-12.9 [-64.0; 38.2]	0.614	-26.2 [-74.2; 21.9]	0.279
Prevotella	-34.3 [-64.4; -4.31]	0.026	-40.3 [-67.2; -13.5]	0.004
Streptococcus	3.68 [-27.0; 34.4]	0.811	6.88 [-21.9; 35.7]	0.633
LVEDV at 6 months postpartum
	Unadjusted model		Adjusted model
	ẞ [IC 95%]	p-value	ẞ [IC 95%]	p-value
Neisseria	0.87 [-27.3; 29.0]	0.951	15.8 [-11.7; 43.2]	0.253
Veillonella	-4.39 [-53.1; 44.4]	0.857	-17.0 [-63.5; 29.5]	0.466
Prevotella	-20.7 [-46.1; 5.10]	0.113	-26.8 [-50.1; -3.51]	0.025
Streptococcus	6.34 [-23.1; 35.8]	0.667	12.9 [-12.9; 42.3]	0.297
LVEDV, left ventricle end-diastolic volume.

## Sheet: Table S5
Supplementary material
ORAL-HEART AXIS FROM PREGNANCY AND POSTPARTUM: MATERNAL ORAL MICROBIOTA RELATES WITH CARDIAC REVERSE REMODELING
Table S5. Maternal clinical characteristics by cardiac reverse remodeling cluster classification.
	Cluster 1	Cluster 2	p-adj
Maternal age (years), median [IQR]	36 [32; 38]	33 [32; 37]	0.267
Pregestational BMI (kg.m-2)	22.7 [21.5; 27.1]	25.1 [22.0; 29.4]	0.099a
Pregestational obesity, n (%)	4 (10.8)	7 (25.0)	0.184b
Pregestational T2D, n (%)	1 (2.7)	0 (0.0)	>0.999b
Gestational diabetes, n (%)	7 (19.4)	1 (3.6)	0.070b
Chronic hypertension, n (%)	6 (16.2)	8 (28.6)	0.361b
Gestational hypertension, n (%)	1 (2.7)	0 (0.0)	>0.999b
Weight gain at 3T visit (kg), median [IQR]	10.0 [7.2; 12.8]	10.0 [7.8; 12.2]	>0.999a
Weight retention at 6MP (kg), median [IQR]	0.0 [-2.4; 4.8]	4.2 [-0.2; 8.0]	0.011a
Data are presented as median [interquartile range]. 3T, 3rd trimester, 6MP, 6 months postpartum BMI, Body mass index; T2D, Type 2 Diabetes. a Mann-Whitney U-test; b Fisher's exact test. Significant values, shown in bold, correspond to p-values < 0.05.

## Sheet: Table S6
Supplementary material
ORAL-HEART AXIS FROM PREGNANCY AND POSTPARTUM: MATERNAL ORAL MICROBIOTA RELATES WITH CARDIAC REVERSE REMODELING
Table S6. Mean relative abundance of bacterial phyla identified in oral samples from participants in the third trimester of pregnancy (3T) and at six months postpartum (6MP).
Timepoint	Phylum	Mean_abundance	p-value	p-adj
3T	p__Absconditabacteria	0.000155111501546152	0.00371673440577741	0.0371673440577741
6MP	p__Absconditabacteria	0.00049203009245531	0.00371673440577741	0.0371673440577741
3T	p__Fusobacteriota	0.0309751553681239	0.0292518596855712	0.146259298427856
6MP	p__Fusobacteriota	0.0387097020250867	0.0292518596855712	0.146259298427856
3T	p__Actinomycetota	0.105418461668093	0.0626389071323135	0.208796357107712
6MP	p__Actinomycetota	0.0928559922423522	0.0626389071323135	0.208796357107712
3T	p__Pseudomonadota	0.121372416039464	0.120408158250911	0.270789379307971
6MP	p__Pseudomonadota	0.147357195307606	0.120408158250911	0.270789379307971
3T	p__Gracilibacteria_(GN02)	1.69820925931182e-05	0.146800467746237	0.270789379307971
6MP	p__Gracilibacteria_(GN02)	3.21182920086791e-05	0.146800467746237	0.270789379307971
3T	p__Synergistota	0.00044956948038399	0.183086856263373	0.270789379307971
6MP	p__Synergistota	0.000500066874558875	0.183086856263373	0.270789379307971
3T	p__Bacillota	0.565153114832549	0.18955256551558	0.270789379307971
6MP	p__Bacillota	0.544290281040205	0.18955256551558	0.270789379307971
3T	p__Spirochaetota	0.00222604856960783	0.644996153208113	0.667732080625847
6MP	p__Spirochaetota	0.00235113574776196	0.644996153208113	0.667732080625847
3T	p__Saccharibacteria_(TM7)	0.0014707586430336	0.657236214111912	0.667732080625847
6MP	p__Saccharibacteria_(TM7)	0.00174446830958452	0.657236214111912	0.667732080625847
3T	p__Bacteroidota	0.171381035278478	0.667732080625847	0.667732080625847
6MP	p__Bacteroidota	0.170322021407435	0.667732080625847	0.667732080625847
P-values were obtained using the Wilcoxon rank-sum test. Adjusted p-values correspond to FDR correction using the Benjamini–Hochberg method.

## Sheet: Table S7
Supplementary material
ORAL-HEART AXIS FROM PREGNANCY AND POSTPARTUM: MATERNAL ORAL MICROBIOTA RELATES WITH CARDIAC REVERSE REMODELING
Table S7. Mean relative abundance of bacterial genera identified in oral samples from participants in the third trimester of pregnancy (3T) and at six months postpartum (6MP).
Timepoint	Genus	Mean_abundance	p-value	p-adj
3T	(g__Afipia/g__Bradyrhizobium)	1.77952003977229e-05	0.0352170537545309	0.328692501708955
6MP	(g__Afipia/g__Bradyrhizobium)	2.9884106995067e-06	0.0352170537545309	0.328692501708955
3T	(g__Enterobacter/g__Klebsiella/g__Kluyvera)	0	NA	NA
6MP	(g__Enterobacter/g__Klebsiella/g__Kluyvera)	0	NA	NA
3T	g__Abiotrophia	0.000590327136873877	0.129258528224528	0.728871486539075
6MP	g__Abiotrophia	0.000797563995716047	0.129258528224528	0.728871486539075
3T	g__Acinetobacter	5.89933211132882e-06	0.328742220404819	0.770628168597753
6MP	g__Acinetobacter	0	0.328742220404819	0.770628168597753
3T	g__Actinobaculum	0.000430423410706183	0.436398764633373	0.877775813559477
6MP	g__Actinobaculum	0.000332389562107159	0.436398764633373	0.877775813559477
3T	g__Actinomyces	0.0400474674834341	0.337149823761517	0.770628168597753
6MP	g__Actinomyces	0.037207290194225	0.337149823761517	0.770628168597753
3T	g__Aggregatibacter	0.00320699025386648	0.484320348793526	0.895493122344779
6MP	g__Aggregatibacter	0.00308405463196973	0.484320348793526	0.895493122344779
3T	g__Alloprevotella	0.0066919572375044	0.386621037170902	0.849050120845903
6MP	g__Alloprevotella	0.00892065545020319	0.386621037170902	0.849050120845903
3T	g__Alloscardovia	6.83083447019986e-05	0.244164661915758	0.770628168597753
6MP	g__Alloscardovia	4.58570425105689e-05	0.244164661915758	0.770628168597753
3T	g__Anaerococcus	1.9154947563331e-05	0.982156381950094	0.996107119972109
6MP	g__Anaerococcus	9.51509188724236e-07	0.982156381950094	0.996107119972109
3T	g__Anaeroglobus	0.000109255440846788	0.752311560202643	0.915857551551044
6MP	g__Anaeroglobus	0.000115669421387872	0.752311560202643	0.915857551551044
3T	g__Atopobium	0.00184799231448552	0.027851745999555	0.283581413813651
6MP	g__Atopobium	0.00151485087126862	0.027851745999555	0.283581413813651
3T	g__Bacteroidaceae_[G-1]	1.92020506554481e-05	0.190708247461293	0.761252435967832
6MP	g__Bacteroidaceae_[G-1]	1.28228471682287e-05	0.190708247461293	0.761252435967832
3T	g__Bacteroidales_[G-2]	0.000217249870894424	0.33399196908346	0.770628168597753
6MP	g__Bacteroidales_[G-2]	0.000180340905595211	0.33399196908346	0.770628168597753
3T	g__Bacteroides	1.17085709995818e-05	0.714510148455368	0.895493122344779
6MP	g__Bacteroides	1.06643131002112e-05	0.714510148455368	0.895493122344779
3T	g__Bacteroidetes_[G-3]	0.00016528997677705	0.490133898914315	0.895493122344779
6MP	g__Bacteroidetes_[G-3]	0.000275515295970137	0.490133898914315	0.895493122344779
3T	g__Bacteroidetes_[G-5]	0.000150337728884561	0.827887699744474	0.961121738676834
6MP	g__Bacteroidetes_[G-5]	0.000206758692126657	0.827887699744474	0.961121738676834
3T	g__Bacteroidetes_[G-6]	8.84732611686433e-07	0.964321686959884	0.995262490483352
6MP	g__Bacteroidetes_[G-6]	8.64277156398514e-06	0.964321686959884	0.995262490483352
3T	g__Bergeyella	0.000794598592316323	0.0181095734232629	0.225363580378383
6MP	g__Bergeyella	0.000977021660978985	0.0181095734232629	0.225363580378383
3T	g__Bifidobacteriaceae_[G-2]	3.4075004974143e-06	0.601311298158631	0.895493122344779
6MP	g__Bifidobacteriaceae_[G-2]	4.14209138947474e-05	0.601311298158631	0.895493122344779
3T	g__Bifidobacterium	0.000421347840748934	0.610904882517349	0.895493122344779
6MP	g__Bifidobacterium	0.000122427046592613	0.610904882517349	0.895493122344779
3T	g__Bulleidia	4.52794973800209e-05	0.047951967501461	0.383615740011688
6MP	g__Bulleidia	2.221681501113e-05	0.047951967501461	0.383615740011688
3T	g__Butyrivibrio	0.000139728644561901	0.397303110797512	0.855729777102334
6MP	g__Butyrivibrio	0.00020599434310136	0.397303110797512	0.855729777102334
3T	g__Campylobacter	0.00167905262399725	0.68182798024911	0.895493122344779
6MP	g__Campylobacter	0.00174331177259728	0.68182798024911	0.895493122344779
3T	g__Capnocytophaga	0.00113198510091728	0.00920002775378916	0.142950418563519
6MP	g__Capnocytophaga	0.00212030904617831	0.00920002775378916	0.142950418563519
3T	g__Cardiobacterium	0.000336868501027065	0.266043894787594	0.770628168597753
6MP	g__Cardiobacterium	0.000404515863938032	0.266043894787594	0.770628168597753
3T	g__Catonella	0.000438435952325527	0.502514039454973	0.895493122344779
6MP	g__Catonella	0.000505361071750603	0.502514039454973	0.895493122344779
3T	g__Clostridiales_[F-1][G-1]	1.83333029537522e-05	0.951314800912958	0.995262490483352
6MP	g__Clostridiales_[F-1][G-1]	4.49594792273339e-05	0.951314800912958	0.995262490483352
3T	g__Corynebacterium	0.00284620841018228	0.942325252057961	0.995262490483352
6MP	g__Corynebacterium	0.00222664196264086	0.942325252057961	0.995262490483352
3T	g__Cryptobacterium	1.51758677822334e-05	0.626344215698665	0.895493122344779
6MP	g__Cryptobacterium	1.14866975736561e-05	0.626344215698665	0.895493122344779
3T	g__Desulfobulbus	1.98360363259399e-05	0.929311472395904	0.995262490483352
6MP	g__Desulfobulbus	2.03048665192599e-05	0.929311472395904	0.995262490483352
3T	g__Desulfomicrobium	1.09731035855001e-05	0.688556468603446	0.895493122344779
6MP	g__Desulfomicrobium	2.13935227207579e-06	0.688556468603446	0.895493122344779
3T	g__Desulfovibrio	6.49242892392467e-06	0.438887906779738	0.877775813559477
6MP	g__Desulfovibrio	1.09035964437253e-05	0.438887906779738	0.877775813559477
3T	g__Dialister	0.000496593962255456	0.510022461633466	0.895493122344779
6MP	g__Dialister	0.000540698666822259	0.510022461633466	0.895493122344779
3T	g__Dolosigranulum	0	0.305878845571163	0.770628168597753
6MP	g__Dolosigranulum	2.03752302401017e-06	0.305878845571163	0.770628168597753
3T	g__Eggerthia	2.70056852240815e-05	0.780390526024323	0.920181068559167
6MP	g__Eggerthia	3.50958551083486e-05	0.780390526024323	0.920181068559167
3T	g__Eikenella	0.000198327488832821	0.461756968330717	0.891668628500694
6MP	g__Eikenella	0.000204633113589575	0.461756968330717	0.891668628500694
3T	g__Erysipelotrichaceae_[G-1]	1.13669243784314e-05	0.656068353780781	0.895493122344779
6MP	g__Erysipelotrichaceae_[G-1]	2.15147255937113e-05	0.656068353780781	0.895493122344779
3T	g__Escherichia	0	0.305878845571163	0.770628168597753
6MP	g__Escherichia	5.70757360772303e-07	0.305878845571163	0.770628168597753
3T	g__Filifactor	0.000482736068459468	0.451958532573435	0.888058871021486
6MP	g__Filifactor	0.000701867790127143	0.451958532573435	0.888058871021486
3T	g__Fretibacterium	0.00044956948038399	0.183086856263373	0.759471403759175
6MP	g__Fretibacterium	0.000500066874558875	0.183086856263373	0.759471403759175
3T	g__Fusobacterium	0.0134224487560843	0.00691357882283408	0.142950418563519
6MP	g__Fusobacterium	0.0202024929510958	0.00691357882283408	0.142950418563519
3T	g__Gemella	0.0134830117094341	0.00798397289619851	0.142950418563519
6MP	g__Gemella	0.0182206577291361	0.00798397289619851	0.142950418563519
3T	g__GN02_[G-1]	8.87010725133929e-06	0.686072796222281	0.895493122344779
6MP	g__GN02_[G-1]	1.47072565279057e-05	0.686072796222281	0.895493122344779
3T	g__GN02_[G-2]	8.11198534177888e-06	0.209496166658511	0.761252435967832
6MP	g__GN02_[G-2]	1.74110354807734e-05	0.209496166658511	0.761252435967832
3T	g__Granulicatella	0.0160684054560671	0.0399105993985474	0.343845164049023
6MP	g__Granulicatella	0.0129514639867658	0.0399105993985474	0.343845164049023
3T	g__Haemophilus	0.0569388512033379	0.643346518010973	0.895493122344779
6MP	g__Haemophilus	0.0496442448607265	0.643346518010973	0.895493122344779
3T	g__Johnsonella	3.45686382545081e-05	0.548126909999959	0.895493122344779
6MP	g__Johnsonella	5.40287080332777e-05	0.548126909999959	0.895493122344779
3T	g__Kingella	0.000644182517919054	0.963438272378298	0.995262490483352
6MP	g__Kingella	0.000496585180116279	0.963438272378298	0.995262490483352
3T	g__Kocuria	0	0.305878845571163	0.770628168597753
6MP	g__Kocuria	1.09379033351855e-06	0.305878845571163	0.770628168597753
3T	g__Lachnoanaerobaculum	0.00200067286539776	0.337149823761517	0.770628168597753
6MP	g__Lachnoanaerobaculum	0.00208147556020142	0.337149823761517	0.770628168597753
3T	g__Lachnospiraceae_[G-2]	0.00129056131315967	0.773659978941685	0.920181068559167
6MP	g__Lachnospiraceae_[G-2]	0.00116436420016163	0.773659978941685	0.920181068559167
3T	g__Lachnospiraceae_[G-3]	3.39889611812355e-05	0.00646238077521756	0.142950418563519
6MP	g__Lachnospiraceae_[G-3]	0.000180197437188129	0.00646238077521756	0.142950418563519
3T	g__Lachnospiraceae_[G-7]	1.5233314747533e-05	0.314211705065648	0.770628168597753
6MP	g__Lachnospiraceae_[G-7]	1.14936591786697e-05	0.314211705065648	0.770628168597753
3T	g__Lachnospiraceae_[G-8]	6.44881022709807e-05	0.995328241229777	0.996107119972109
6MP	g__Lachnospiraceae_[G-8]	0.000116464675313518	0.995328241229777	0.996107119972109
3T	g__Lactobacillus	0.00055582992615442	0.104424254490057	0.728871486539075
6MP	g__Lactobacillus	0.00026150818496104	0.104424254490057	0.728871486539075
3T	g__Lactococcus	1.00957399240506e-05	0.968603673773976	0.995262490483352
6MP	g__Lactococcus	7.05950183944265e-06	0.968603673773976	0.995262490483352
3T	g__Lautropia	0.0020893011111817	0.115804094329115	0.728871486539075
6MP	g__Lautropia	0.00211980942179311	0.115804094329115	0.728871486539075
3T	g__Leptotrichia	0.0171279253581996	0.284284064796446	0.770628168597753
6MP	g__Leptotrichia	0.017968644770786	0.284284064796446	0.770628168597753
3T	g__Megasphaera	0.00264462519896556	0.172037189816353	0.741083279208907
6MP	g__Megasphaera	0.00257635058382546	0.172037189816353	0.741083279208907
3T	g__Mitsuokella	8.64405097728238e-05	0.1373715386181	0.728871486539075
6MP	g__Mitsuokella	4.07697529915745e-05	0.1373715386181	0.728871486539075
3T	g__Mobiluncus	5.83424963692241e-05	0.551231320673115	0.895493122344779
6MP	g__Mobiluncus	4.83434562377048e-05	0.551231320673115	0.895493122344779
3T	g__Mogibacterium	0.000798788971448348	0.959609660813152	0.995262490483352
6MP	g__Mogibacterium	0.000812130566643336	0.959609660813152	0.995262490483352
3T	g__Mollicutes_[G-1]	7.4708251728678e-05	0.326488031425412	0.770628168597753
6MP	g__Mollicutes_[G-1]	3.05056860551386e-05	0.326488031425412	0.770628168597753
3T	g__Moraxella	0.000117212414696752	0.939082255199377	0.995262490483352
6MP	g__Moraxella	0.000358675229013056	0.939082255199377	0.995262490483352
3T	g__Mycoplasma	8.19800325960949e-05	0.425248161862651	0.877775813559477
6MP	g__Mycoplasma	9.84213141668869e-05	0.425248161862651	0.877775813559477
3T	g__Neisseria	0.0521895811973877	0.00946270548783874	0.142950418563519
6MP	g__Neisseria	0.0846332891775717	0.00946270548783874	0.142950418563519
3T	g__Olsenella	0.000100843211810425	0.385149743302491	0.849050120845903
6MP	g__Olsenella	0.000123789797194015	0.385149743302491	0.849050120845903
3T	g__Oribacterium	0.00189420753972458	0.572542089049285	0.895493122344779
6MP	g__Oribacterium	0.00228982571296238	0.572542089049285	0.895493122344779
3T	g__Ottowia	5.62515649670011e-05	0.913341196841387	0.995262490483352
6MP	g__Ottowia	7.05592263094554e-05	0.913341196841387	0.995262490483352
3T	g__Parvimonas	0.000852282932256807	0.210703799241096	0.761252435967832
6MP	g__Parvimonas	0.001152698941099	0.210703799241096	0.761252435967832
3T	g__Peptococcus	0.000298505674113499	0.996107119972109	0.996107119972109
6MP	g__Peptococcus	0.000359608153496533	0.996107119972109	0.996107119972109
3T	g__Peptostreptococcaceae_[XI][G-1]	0.000641550427598574	0.156053328089166	0.728871486539075
6MP	g__Peptostreptococcaceae_[XI][G-1]	0.000912318099229605	0.156053328089166	0.728871486539075
3T	g__Peptostreptococcaceae_[XI][G-2]	3.54150145446287e-05	0.968280632441942	0.995262490483352
6MP	g__Peptostreptococcaceae_[XI][G-2]	4.60119150228781e-05	0.968280632441942	0.995262490483352
3T	g__Peptostreptococcaceae_[XI][G-3]	4.88624548739763e-06	0.563040986474014	0.895493122344779
6MP	g__Peptostreptococcaceae_[XI][G-3]	4.46750906202787e-06	0.563040986474014	0.895493122344779
3T	g__Peptostreptococcaceae_[XI][G-4]	4.07604397849359e-05	0.684587915135251	0.895493122344779
6MP	g__Peptostreptococcaceae_[XI][G-4]	5.59468395062505e-05	0.684587915135251	0.895493122344779
3T	g__Peptostreptococcaceae_[XI][G-5]	0.000261974792211665	0.780510727795723	0.920181068559167
6MP	g__Peptostreptococcaceae_[XI][G-5]	0.000386764457745071	0.780510727795723	0.920181068559167
3T	g__Peptostreptococcaceae_[XI][G-6]	9.12986602888897e-05	0.519716828633596	0.895493122344779
6MP	g__Peptostreptococcaceae_[XI][G-6]	0.000101981076930425	0.519716828633596	0.895493122344779
3T	g__Peptostreptococcaceae_[XI][G-7]	0.000131001622673875	0.164901179539067	0.73875728433502
6MP	g__Peptostreptococcaceae_[XI][G-7]	0.000203788940168398	0.164901179539067	0.73875728433502
3T	g__Peptostreptococcaceae_[XI][G-9]	0.000309783307638891	0.586487945206996	0.895493122344779
6MP	g__Peptostreptococcaceae_[XI][G-9]	0.000387587895164304	0.586487945206996	0.895493122344779
3T	g__Peptostreptococcus	0.00191782486766225	0.619328905325045	0.895493122344779
6MP	g__Peptostreptococcus	0.00216931501433288	0.619328905325045	0.895493122344779
3T	g__Porphyromonas	0.0120257720246747	0.00136198253516945	0.142950418563519
6MP	g__Porphyromonas	0.0229297948823056	0.00136198253516945	0.142950418563519
3T	g__Prevotella	0.149731149018314	0.152005557104299	0.728871486539075
6MP	g__Prevotella	0.134130608172335	0.152005557104299	0.728871486539075
3T	g__Propionibacterium	1.73784559870046e-05	0.132542382377968	0.728871486539075
6MP	g__Propionibacterium	8.15542043364761e-06	0.132542382377968	0.728871486539075
3T	g__Pseudoramibacter	1.61181874308419e-05	0.907515483668236	0.995262490483352
6MP	g__Pseudoramibacter	1.53768680591201e-05	0.907515483668236	0.995262490483352
3T	g__Ralstonia	0.000347267511666788	0.70311778694972	0.895493122344779
6MP	g__Ralstonia	0.000132577267384792	0.70311778694972	0.895493122344779
3T	g__Rothia	0.0562225641970326	0.156186747115516	0.728871486539075
6MP	g__Rothia	0.0478649246453657	0.156186747115516	0.728871486539075
3T	g__Ruminococcaceae_[G-1]	0.00024527502622887	0.226679534850716	0.770628168597753
6MP	g__Ruminococcaceae_[G-1]	0.000307936048180584	0.226679534850716	0.770628168597753
3T	g__Ruminococcaceae_[G-2]	0.000302529865747396	0.714825719929052	0.895493122344779
6MP	g__Ruminococcaceae_[G-2]	0.000252968057438602	0.714825719929052	0.895493122344779
3T	g__Scardovia	0.00031615528286042	0.206939323139474	0.761252435967832
6MP	g__Scardovia	0.000349645678395136	0.206939323139474	0.761252435967832
3T	g__Selenomonas	0.00306650854321437	0.742929830230022	0.914375175667719
6MP	g__Selenomonas	0.00359965570043547	0.742929830230022	0.914375175667719
3T	g__Shuttleworthia	0.000119169033195664	0.0102107441831085	0.142950418563519
6MP	g__Shuttleworthia	4.5353642652578e-05	0.0102107441831085	0.142950418563519
3T	g__Simonsiella	8.02812081026028e-05	0.103849724232763	0.728871486539075
6MP	g__Simonsiella	0.000138635619698663	0.103849724232763	0.728871486539075
3T	g__Slackia	3.31466445905252e-06	0.283405661534267	0.770628168597753
6MP	g__Slackia	8.01179357082176e-06	0.283405661534267	0.770628168597753
3T	g__Sneathia	0.00042478125383996	0.602287279008569	0.895493122344779
6MP	g__Sneathia	0.000538564303204845	0.602287279008569	0.895493122344779
3T	g__Solobacterium	0.000671558196500997	0.562731146394681	0.895493122344779
6MP	g__Solobacterium	0.000826210239194885	0.562731146394681	0.895493122344779
3T	g__Sphingomonas	0.000350645115186092	0.719592687598483	0.895493122344779
6MP	g__Sphingomonas	2.92766273889763e-05	0.719592687598483	0.895493122344779
3T	g__SR1_[G-1]	0.000155111501546152	0.00371673440577741	0.142950418563519
6MP	g__SR1_[G-1]	0.00049203009245531	0.00371673440577741	0.142950418563519
3T	g__Staphylococcus	9.69778323649784e-05	0.606567873349111	0.895493122344779
6MP	g__Staphylococcus	3.18889269679052e-05	0.606567873349111	0.895493122344779
3T	g__Stenotrophomonas	1.86125550595914e-05	0.229785523654452	0.770628168597753
6MP	g__Stenotrophomonas	6.78462410890432e-06	0.229785523654452	0.770628168597753
3T	g__Stomatobaculum	0.00119061135973738	0.524312803800584	0.895493122344779
6MP	g__Stomatobaculum	0.00139916194528371	0.524312803800584	0.895493122344779
3T	g__Streptococcus	0.405357698425142	0.569264680451422	0.895493122344779
6MP	g__Streptococcus	0.397225655756938	0.569264680451422	0.895493122344779
3T	g__Tannerella	0.000427804255749169	0.317507591783271	0.770628168597753
6MP	g__Tannerella	0.000527199265663272	0.317507591783271	0.770628168597753
3T	g__TM7_[G-1]	0.0011317556438466	0.884949791178496	0.995262490483352
6MP	g__TM7_[G-1]	0.00129350332890379	0.884949791178496	0.995262490483352
3T	g__TM7_[G-2]	8.01730903145796e-06	0.248809867428646	0.770628168597753
6MP	g__TM7_[G-2]	1.27953807961078e-05	0.248809867428646	0.770628168597753
3T	g__TM7_[G-3]	9.03556826897243e-05	0.145894456620349	0.728871486539075
6MP	g__TM7_[G-3]	0.000117274224561484	0.145894456620349	0.728871486539075
3T	g__TM7_[G-4]	4.35017294495728e-06	0.678403387604826	0.895493122344779
6MP	g__TM7_[G-4]	4.80199142662234e-06	0.678403387604826	0.895493122344779
3T	g__TM7_[G-5]	6.18827038009764e-05	0.832400077246901	0.961121738676834
6MP	g__TM7_[G-5]	6.45835510548753e-05	0.832400077246901	0.961121738676834
3T	g__TM7_[G-6]	0.000165490734969697	0.438320239277105	0.877775813559477
6MP	g__TM7_[G-6]	0.000246171295535408	0.438320239277105	0.877775813559477
3T	g__Treponema	0.00222604856960783	0.644996153208113	0.895493122344779
6MP	g__Treponema	0.00235113574776196	0.644996153208113	0.895493122344779
3T	g__Veillonella	0.102747470454326	0.0219629146523077	0.245984644105846
6MP	g__Veillonella	0.0859107643999015	0.0219629146523077	0.245984644105846
3T	g__Veillonellaceae_[G-1]	0.000196832922189559	0.329617749948396	0.770628168597753
6MP	g__Veillonellaceae_[G-1]	0.000268942336842085	0.329617749948396	0.770628168597753
3T	Unknown	0.0125221328065438	0.685369615544008	0.895493122344779
6MP	Unknown	0.0133102442016823	0.685369615544008	0.895493122344779
P-values were obtained using the Wilcoxon rank-sum test. Adjusted p-values correspond to FDR correction using the Benjamini–Hochberg method.

## Sheet: Table S8
Supplementary material
ORAL-HEART AXIS FROM PREGNANCY AND POSTPARTUM: MATERNAL ORAL MICROBIOTA RELATES WITH CARDIAC REVERSE REMODELING
Table S8. Comparasion of the mean relative abundance of bacterial genera between the two clusters of cardiac reverse remodeling in the third trimester of pregnancy (3T).
Genus	Cluster 1	Cluster 2	p-value	p-adj
g__Peptostreptococcaceae_[XI][G-7]	0.0000531733023292775	0.000233846188843523	0.00217297018000247	0.23685374962027
g__TM7_[G-6]	0.000114407757631563	0.000232993240737945	0.00683421706606822	0.298143205544636
g__Peptostreptococcus	0.00152108389399671	0.00244208972572028	0.00820577629939364	0.298143205544636
g__Porphyromonas	0.00968719402541707	0.015116035809408	0.0166743136813072	0.420957552517394
g__Slackia	0	7.69475677994336E-06	0.0194111733362687	0.420957552517394
g__Lachnoanaerobaculum	0.0018468993723212	0.0022038735526775	0.02317197536793	0.420957552517394
g__Solobacterium	0.000520638953976918	0.000870987195550673	0.0323936978684846	0.46270161517362
g__GN02_[G-2]	1.33473391412055E-06	0.0000170676390140417	0.0359732421550951	0.46270161517362
g__Fusobacterium	0.0129006011163662	0.0141120331371404	0.0400928442316687	0.46270161517362
(g__Afipia/g__Bradyrhizobium)	0.0000269289640064766	5.72558420044125E-06	0.044683838949926	0.46270161517362
g__Simonsiella	0.0000165824828248143	0.000164454523648252	0.0476432613545088	0.46270161517362
g__Haemophilus	0.0477796040610841	0.0690421420698876	0.0534913596877941	0.46270161517362
g__Neisseria	0.0437826426839795	0.0632987499472487	0.0551845963051106	0.46270161517362
g__Alloprevotella	0.00630784855069474	0.00719952943078858	0.0605300629111815	0.47126977552277
g__SR1_[G-1]	0.00011108014948252	0.000213295788201667	0.0787870942523671	0.572519551567201
g__Bifidobacteriaceae_[G-2]	0	7.91026901185462E-06	0.106051421863061	0.710462200441941
g__Rothia	0.0607829592176525	0.0501963279197849	0.110806031261587	0.710462200441941
g__Capnocytophaga	0.000968217838731283	0.00134839184023448	0.12272928201469	0.743193985533399
g__Peptostreptococcaceae_[XI][G-2]	0.0000243368921152481	0.000050053962040596	0.146029340084397	0.749324605778728
g__Leptotrichia	0.0148183726659968	0.0201798342728961	0.147768618386726	0.749324605778728
g__Eikenella	0.000184541585602936	0.000216544575243741	0.163513426964315	0.749324605778728
g__Peptococcus	0.000253975105694979	0.000357349639523687	0.163747230422112	0.749324605778728
g__Sneathia	0.000459492100961504	0.000378913348715064	0.171182157863575	0.749324605778728
g__Propionibacterium	0.0000102704117915901	0.0000267712286738023	0.17449856308159	0.749324605778728
g__Bacteroidaceae_[G-1]	0.0000160544990843252	0.0000233613152315747	0.175153927245511	0.749324605778728
g__Bergeyella	0.000680511398307771	0.000945356670113339	0.178737979360064	0.749324605778728
g__Desulfovibrio	1.64508046911115E-06	0.0000128978536677854	0.186890123422915	0.754482350114731
g__Parvimonas	0.000814491806006316	0.000902221206230669	0.220401577805897	0.806956651591083
g__Ruminococcaceae_[G-1]	0.000210202895759909	0.000291620341491425	0.221984620448153	0.806956651591083
g__Streptococcus	0.423655198856811	0.381178858569007	0.222098160988371	0.806956651591083
g__Abiotrophia	0.000523312764381719	0.000678881843381371	0.238326113892379	0.837985368202237
g__Bacteroidetes_[G-6]	0	2.05384356284351E-06	0.263368199640933	0.897097930026928
g__Ruminococcaceae_[G-2]	0.000333323943848047	0.000261837691114394	0.290328167013946	0.919424708781215
g__TM7_[G-2]	9.08061510486462E-06	6.61222600588488E-06	0.315636200803293	0.919424708781215
g__Aggregatibacter	0.00324236835588843	0.00316024061905176	0.323661976461883	0.919424708781215
g__Peptostreptococcaceae_[XI][G-1]	0.000630450336064968	0.000656218405696554	0.329908365849458	0.919424708781215
g__TM7_[G-1]	0.00127061062481048	0.000948268704715766	0.336821253482724	0.919424708781215
g__GN02_[G-1]	5.38421275223107E-06	0.0000134764678394466	0.342796142690598	0.919424708781215
g__Erysipelotrichaceae_[G-1]	7.71188770184891E-06	0.0000161967942724869	0.345650333476414	0.919424708781215
g__Veillonella	0.0978160835090067	0.10926394606064	0.35279496735126	0.919424708781215
g__Moraxella	0.0000826184191449496	0.000162925908818777	0.352801623700809	0.919424708781215
g__Butyrivibrio	0.000110239147417335	0.000178696908645793	0.36203524093967	0.919424708781215
g__Stenotrophomonas	0.0000267364486224305	7.87740999441117E-06	0.373081842174058	0.919424708781215
g__Bifidobacterium	0.000484717634588201	0.000337609184604188	0.386321032158327	0.919424708781215
g__Granulicatella	0.0161242361789497	0.0159946291436865	0.388116428537609	0.919424708781215
g__Acinetobacter	0.000010363691546929	0	0.40155394658395	0.919424708781215
g__Anaerococcus	0.0000336505835572032	0	0.40155394658395	0.919424708781215
g__Peptostreptococcaceae_[XI][G-6]	0.0000577573294760756	0.00013562113314868	0.415371151870079	0.919424708781215
g__Mogibacterium	0.000815916414465149	0.000776156278890432	0.425480570340534	0.919424708781215
g__TM7_[G-4]	3.29016093822229E-06	5.75090309671423E-06	0.433397671701252	0.919424708781215
g__Atopobium	0.00200339882927727	0.00164263370565356	0.448858228086126	0.919424708781215
g__Peptostreptococcaceae_[XI][G-5]	0.000304034971729117	0.000206395269277889	0.457694960642009	0.919424708781215
g__Actinomyces	0.0436616349198195	0.0352716033710676	0.472937519298336	0.919424708781215
g__Catonella	0.000412560212765863	0.000472628893886511	0.486645818582803	0.919424708781215
g__Corynebacterium	0.00369528053465797	0.00172422024569655	0.514579993290563	0.919424708781215
g__Fretibacterium	0.000528524790443842	0.000345235677804902	0.534833672567594	0.919424708781215
g__Tannerella	0.000495502198820125	0.000338346259548263	0.554993005789536	0.919424708781215
g__Eggerthia	0.0000338105912426175	0.0000180134879853019	0.55723128259616	0.919424708781215
g__Lachnospiraceae_[G-2]	0.00141898493234392	0.00112085867352335	0.560916633187372	0.919424708781215
g__Treponema	0.00257909135763519	0.00175952774257167	0.57333402966228	0.919424708781215
g__Lautropia	0.00232581388209263	0.00177676637819226	0.582327768246676	0.919424708781215
g__Peptostreptococcaceae_[XI][G-4]	0.0000398622628294569	0.0000419473164761045	0.587428198274458	0.919424708781215
g__Gemella	0.0142162472286566	0.0125140933447471	0.612370189363437	0.919424708781215
g__Shuttleworthia	0.000149464252610149	0.0000791360646836653	0.615782776207235	0.919424708781215
g__TM7_[G-3]	0.0000883318566299968	0.00009303002426865	0.631769953872114	0.919424708781215
g__Cryptobacterium	0.0000166225831833491	0.0000132641367164733	0.63364691430019	0.919424708781215
g__Anaeroglobus	0.0000880706777603147	0.000137249592068198	0.633737059218191	0.919424708781215
g__Actinobaculum	0.000363226151578875	0.000519219788838698	0.63733647947428	0.919424708781215
g__Lachnospiraceae_[G-8]	0.0000491838063423978	0.000084711636176608	0.644183586130833	0.919424708781215
g__Mollicutes_[G-1]	0.0000850345349533148	0.0000610628060389793	0.644329214278036	0.919424708781215
g__Mycoplasma	0.0000681026395420114	0.000100318016274705	0.64965547160617	0.919424708781215
g__Dialister	0.00046884799759591	0.000533258272698426	0.657119786170757	0.919424708781215
g__Bacteroidetes_[G-5]	0.000133722166154915	0.00017229400820588	0.664249715362631	0.919424708781215
g__Ottowia	0.0000424030450200165	0.0000745513948969451	0.672990195442776	0.919424708781215
g__Kingella	0.000657465103742367	0.000626630529509677	0.676271417372919	0.919424708781215
g__Lachnospiraceae_[G-3]	0.0000326754394282531	0.0000357246863548194	0.679430176292823	0.919424708781215
g__Lachnospiraceae_[G-7]	0.0000112171653566935	0.0000205403692997138	0.683496502994652	0.919424708781215
g__Mobiluncus	0.0000745510204786834	0.0000369240895102957	0.687100340339891	0.919424708781215
g__Oribacterium	0.00191556391863762	0.00186598661044665	0.688188254220015	0.919424708781215
g__Clostridiales_[F-1][G-1]	0.0000150138396395787	0.00002271973661891	0.702657792109173	0.919424708781215
g__Filifactor	0.00054396084908211	0.000401831894065263	0.713055265501007	0.919424708781215
g__Lactococcus	0.0000141814422525174	0.0000046967761328624	0.715583375378097	0.919424708781215
g__Ralstonia	0.000489758967835217	0.000158975230301363	0.719078427689251	0.919424708781215
g__Peptostreptococcaceae_[XI][G-3]	4.11258987914406E-06	5.90857611258985E-06	0.741586523668715	0.919424708781215
g__Peptostreptococcaceae_[XI][G-9]	0.000364604694013758	0.000237340761357816	0.741861324851891	0.919424708781215
g__Desulfomicrobium	0.0000177134622362758	2.06620108268937E-06	0.742963817321519	0.919424708781215
g__Johnsonella	0.0000406115414540803	0.0000265833733122162	0.776719506081104	0.919424708781215
g__Cardiobacterium	0.000368032539700492	0.000295687449922894	0.779788929163576	0.919424708781215
g__Megasphaera	0.00256025686690545	0.00275611192347356	0.780776657231784	0.919424708781215
g__Bacteroidetes_[G-3]	0.000186597973149547	0.000137132981570535	0.786688833579414	0.919424708781215
g__Campylobacter	0.00180816853183913	0.00150843517434905	0.787406672141956	0.919424708781215
g__Prevotella	0.149299867087516	0.15030105728401	0.787406672141956	0.919424708781215
g__Selenomonas	0.0031677712275253	0.00293269713894634	0.797549042494512	0.919424708781215
g__Pseudoramibacter	0.0000228441853280719	7.23026163807364E-06	0.807435297010058	0.919424708781215
g__Alloscardovia	0.0000830632325867314	0.0000488108142828874	0.811058684315276	0.919424708781215
g__Scardovia	0.000363060243474057	0.000254173727763828	0.812550092903281	0.919424708781215
g__Lactobacillus	0.000766349390620106	0.000277643490967621	0.825681587254311	0.919424708781215
g__Staphylococcus	0.00015542447651394	0.0000197447668824221	0.826638728995955	0.919424708781215
g__Bacteroidales_[G-2]	0.000309107156258397	0.0000958670295206023	0.845152234624554	0.923410279028579
g__Bulleidia	0.000053914574763822	0.0000338688594085693	0.851652538834182	0.923410279028579
g__Veillonellaceae_[G-1]	0.000165741510676469	0.000237918001688999	0.855637047540243	0.923410279028579
g__Bacteroides	0.0000160085624531163	0.0000060264394359828	0.874703072208582	0.929847577386935
g__Mitsuokella	0.0000563579269471079	0.000126192494221091	0.878663307072058	0.929847577386935
g__Sphingomonas	0.000576708119304892	0.0000519190026005352	0.907136197900569	0.950748515107327
g__Desulfobulbus	0.0000237167183419334	0.0000147079922333769	0.960730798365804	0.990544929635866
Unknown	0.012086269665955	0.0130980948137504	0.963282225150475	0.990544929635866
g__Stomatobaculum	0.00117845099614116	0.00120668041163238	0.978859976188135	0.994576949527723
g__TM7_[G-5]	0.0000605000326586795	0.0000637098049532973	0.99381569674526	0.994576949527723
g__Olsenella	0.000104459862342568	0.0000960640664643796	0.994576949527723	0.994576949527723
Other	0	0
g__Dolosigranulum	0	0
g__Escherichia	0	0
g__Kocuria	0	0
P-values were obtained using the Wilcoxon rank-sum test. Adjusted p-values correspond to FDR correction using the Benjamini–Hochberg method.

## Sheet: Table S9
Supplementary material
ORAL-HEART AXIS FROM PREGNANCY AND POSTPARTUM: MATERNAL ORAL MICROBIOTA RELATES WITH CARDIAC REVERSE REMODELING
Table S9. Comparison of the mean relative abundance of bacterial genera between the two clusters of cardiac reverse remodeling in the 6 months postpartum (6MP).
Genus	Cluster 1	Cluster 2	p-value	p-adj
g__SR1_[G-1]	0.000448820479821621	0.000544498907796217	0.0196861032349519	0.560325189686623
g__Parvimonas	0.000827008946359261	0.00154817964899725	0.0207677644277178	0.560325189686623
g__Peptostreptococcaceae_[XI][G-7]	0.0000896678639087391	0.000342364532769412	0.0277666995654708	0.560325189686623
g__Eikenella	0.000138662763776395	0.00028473996693415	0.0292858430715462	0.560325189686623
g__Neisseria	0.0672692302812537	0.105718217837386	0.0302878480911688	0.560325189686623
g__Peptostreptococcus	0.0017242846210686	0.00270970906329665	0.0302878480911688	0.560325189686623
g__Ottowia	0.0000413419514970751	0.000106037345724489	0.0456062365676485	0.651642671805197
g__Cardiobacterium	0.000359920477293192	0.000458667404863909	0.0498611854491992	0.651642671805197
g__TM7_[G-3]	0.000142224575547211	0.0000869773697931015	0.0780600435926831	0.651642671805197
g__Porphyromonas	0.019393199793588	0.0272242317757483	0.0806144783055569	0.651642671805197
g__GN02_[G-2]	7.95870143380233E-06	0.0000288888696806669	0.0849080912462298	0.651642671805197
g__Capnocytophaga	0.00175554445772609	0.00256323747501314	0.0883702814011534	0.651642671805197
g__Peptostreptococcaceae_[XI][G-2]	0.0000190517284625379	0.0000787492844175769	0.106868006542771	0.651642671805197
g__Mollicutes_[G-1]	0.0000556280157476057	0	0.114421525839498	0.651642671805197
g__Lachnospiraceae_[G-8]	0.0000751639799771792	0.000166615519650502	0.119000742139902	0.651642671805197
g__Peptococcus	0.000231352691510422	0.000515346928765382	0.120231372007607	0.651642671805197
g__Desulfomicrobium	0	0.0000047371371738821	0.121621179535804	0.651642671805197
g__Desulfovibrio	0	0.0000241436778396774	0.121621179535804	0.651642671805197
g__Desulfobulbus	0.0000033708621233458	0.0000408675861428698	0.125620134141437	0.651642671805197
g__Peptostreptococcaceae_[XI][G-5]	0.000393205397771642	0.000378943316284234	0.133804982182969	0.651642671805197
g__Cryptobacterium	0.0000172553406729326	4.48191666739172E-06	0.136462833261911	0.651642671805197
g__Atopobium	0.00182179724613984	0.00114213027321071	0.140182146525162	0.651642671805197
g__Ruminococcaceae_[G-2]	0.000243657621764397	0.000264273586471567	0.142083551314199	0.651642671805197
g__Bergeyella	0.000856506584689357	0.00112336139647353	0.152051678569676	0.651642671805197
g__Solobacterium	0.000904678563525784	0.000730927273935936	0.17003888617864	0.651642671805197
g__Lachnospiraceae_[G-3]	0.0001444958450143	0.000223549370542065	0.171177888517927	0.651642671805197
g__Propionibacterium	5.43307016039633E-06	0.0000114611314797384	0.176832291564681	0.651642671805197
g__Rothia	0.0498392442412992	0.0454675365645893	0.178026063681003	0.651642671805197
g__Alloprevotella	0.00816572378204154	0.00983735819011375	0.182653796463675	0.651642671805197
g__Peptostreptococcaceae_[XI][G-6]	0.0000425310252211751	0.000174170425434515	0.183093654471805	0.651642671805197
g__Fusobacterium	0.0178616990651549	0.0230448855268812	0.187368756388609	0.651642671805197
g__Sneathia	0.000535174821779762	0.000542680102078159	0.187860950430327	0.651642671805197
g__TM7_[G-6]	0.000212110824486185	0.000287530438952321	0.205909812816644	0.657449387175838
g__Mobiluncus	0.0000472451239637217	0.0000496771454275414	0.206891463816773	0.657449387175838
g__Aggregatibacter	0.00297311101448885	0.00321877188176795	0.218462237091876	0.657449387175838
g__Filifactor	0.000518293377411612	0.000924779576996001	0.225357111468446	0.657449387175838
g__Stomatobaculum	0.00159785322300253	0.00115789396519656	0.231966037284047	0.657449387175838
g__Granulicatella	0.011767235426017	0.0143894558105322	0.233829983788539	0.657449387175838
g__Abiotrophia	0.0006707582925839	0.000951542349519368	0.235403113981705	0.657449387175838
g__Simonsiella	0.0000869881964057215	0.00020135034798295	0.236918698081383	0.657449387175838
g__Prevotella	0.149168548179807	0.115870252448976	0.256868737981323	0.695425119900656
g__Bifidobacteriaceae_[G-2]	0	0.0000917177379097979	0.284828151392354	0.707636242456383
g__Moraxella	0.0000986812953731038	0.000674382148432998	0.286164641099319	0.707636242456383
g__Butyrivibrio	0.000265369789882891	0.000133895586295214	0.288769196596628	0.707636242456383
g__Johnsonella	0.0000182324012033648	0.0000974956520410291	0.294556454892354	0.707636242456383
g__Actinomyces	0.0386612077863266	0.0354418188323874	0.300818602187622	0.707636242456383
g__Bacteroides	8.02181804949871E-06	0.0000138730570903621	0.301148305438229	0.707636242456383
g__Staphylococcus	0.0000382662549850039	0.0000241450286614284	0.30600486160276	0.707636242456383
g__Lautropia	0.00208015877365475	0.00216795663738969	0.318633348585183	0.713929076842126
g__Tannerella	0.000486999976755696	0.000576012687908185	0.32158967425321	0.713929076842126
g__Treponema	0.00234521764505161	0.00235832201533881	0.332458289746499	0.723585689448263
g__Erysipelotrichaceae_[G-1]	0.0000204705541408031	0.0000227826480722426	0.356009302963679	0.742985479788262
g__Anaerococcus	1.73510499120302E-06	0	0.381533084215594	0.742985479788262
g__Bacteroidetes_[G-6]	0.0000157603481460906	0	0.381533084215594	0.742985479788262
g__Dolosigranulum	3.71548316143031E-06	0	0.381533084215594	0.742985479788262
g__Escherichia	1.04079283434949E-06	0	0.381533084215594	0.742985479788262
g__Kocuria	0.000001994558843475	0	0.381533084215594	0.742985479788262
g__Olsenella	0.000151943706689282	0.0000896029070926182	0.391901439480063	0.744364480275491
g__Fretibacterium	0.000286542515675264	0.000759346453203259	0.395653192218504	0.744364480275491
g__Veillonellaceae_[G-1]	0.000272112428657935	0.000265092939637124	0.409287133854948	0.757181197631654
g__Megasphaera	0.00301085986437058	0.00204873217173495	0.440443376606077	0.796521174491011
g__TM7_[G-4]	5.19194228929748E-06	4.32847966480253E-06	0.444903719085069	0.796521174491011
g__Eggerthia	0.0000532369890577552	0.0000130673353126405	0.456048270070173	0.803322589303927
g__Stenotrophomonas	4.02037343695515E-06	0.0000101412142105569	0.463176988427489	0.803322589303927
g__TM7_[G-1]	0.00145427373591174	0.00109828212039412	0.501650994094954	0.828561605197453
g__Scardovia	0.000437277455018386	0.000243235663924048	0.505564853385538	0.828561605197453
g__Kingella	0.000482325996095166	0.000513899903570489	0.510598173612589	0.828561605197453
g__Catonella	0.000467419723908857	0.00055143270841558	0.515207670503117	0.828561605197453
g__Mycoplasma	0.000111608716779905	0.0000824080395653653	0.518586460740304	0.828561605197453
Unknown	0.0123094706057431	0.0145254692824655	0.522516327601998	0.828561605197453
g__Bulleidia	0.0000289720152226156	0.0000140140718971833	0.565810492868788	0.833493279464058
g__Shuttleworthia	0.0000449907550611698	0.0000457942918707164	0.570179530425829	0.833493279464058
g__Bacteroidales_[G-2]	0.000178364577869955	0.000182740732118737	0.573206831687616	0.833493279464058
g__Ruminococcaceae_[G-1]	0.000346492337928207	0.000261117696344185	0.574146838484796	0.833493279464058
g__Veillonella	0.0881580911424882	0.0831818676410463	0.578889423519938	0.833493279464058
g__Gemella	0.0178937226184049	0.0186176503635954	0.588551485457451	0.833493279464058
g__Haemophilus	0.0482643291827444	0.0513198567554191	0.588551485457451	0.833493279464058
g__Selenomonas	0.00389221085383212	0.00324441015702525	0.588551485457451	0.833493279464058
g__Lachnospiraceae_[G-7]	0.0000142155069373233	8.18855832887607E-06	0.593206928627573	0.833493279464058
g__Peptostreptococcaceae_[XI][G-4]	0.0000506592607934067	0.0000623674708004181	0.619800672555628	0.859973433170934
g__Lachnospiraceae_[G-2]	0.00119836273404641	0.0011230802661587	0.631408240693571	0.865263144654152
g__Campylobacter	0.00178228075413226	0.00169599229501908	0.668346077092953	0.889118021333133
g__Actinobaculum	0.00031315040546841	0.000355751395168497	0.670666616378062	0.889118021333133
g__Alloscardovia	0.0000320022010563959	0.0000626807785620646	0.674137799297924	0.889118021333133
g__Lactobacillus	0.000291226198466528	0.000225422025704377	0.688866214726572	0.889118021333133
g__Mitsuokella	0.000039804730854577	0.0000419415655865	0.688866214726572	0.889118021333133
g__Lactococcus	3.07473126687536E-06	0.0000118981518204172	0.717820959812799	0.908484856430217
g__Mogibacterium	0.000899015548948382	0.000706627373844351	0.720240246539271	0.908484856430217
g__Peptostreptococcaceae_[XI][G-1]	0.000806024146871048	0.00104138932709357	0.744897150649367	0.920219083754766
g__Leptotrichia	0.0197600942714007	0.0157933132343253	0.752016315624279	0.920219083754766
g__Peptostreptococcaceae_[XI][G-9]	0.000404163353973004	0.000367460552325169	0.757062082064466	0.920219083754766
g__Oribacterium	0.00252872100934632	0.0019997385673533	0.762704105454401	0.920219083754766
g__Ralstonia	0.000132692635975029	0.000132437176953788	0.772267001857786	0.921738034475422
g__GN02_[G-1]	0.0000146382507693083	0.000014791049234774	0.782467837409546	0.923977978217656
g__Bacteroidetes_[G-3]	0.000364026804634328	0.000168037035449334	0.800073715455725	0.925451887555076
g__Anaeroglobus	0.000141071390352351	0.0000848241733595749	0.812984216862016	0.925451887555076
g__Dialister	0.000489554398109786	0.000602802421687405	0.815182672604592	0.925451887555076
g__Bacteroidetes_[G-5]	0.000246270962036144	0.000158779507236566	0.818081143971843	0.925451887555076
g__Peptostreptococcaceae_[XI][G-3]	2.64689116278544E-06	6.67825936825083E-06	0.829069013529163	0.925451887555076
g__Sphingomonas	0.0000255066569473786	0.0000338544486394878	0.834679700340857	0.925451887555076
g__Bifidobacterium	0.00012098248009668	0.00012418116305196	0.842077843631195	0.925451887555076
g__TM7_[G-5]	0.0000797394147764892	0.0000461800022500585	0.871927016406159	0.948861753147879
g__Corynebacterium	0.00231437449095356	0.00212010960683257	0.91613434592808	0.957313505113548
(g__Afipia/g__Bradyrhizobium)	0.0000029729874361551	3.00713894786222E-06	0.926365789793309	0.957313505113548
g__Streptococcus	0.403378521622895	0.38975431863399	0.927283526703776	0.957313505113548
g__Bacteroidaceae_[G-1]	0.0000114269505928033	0.0000145178644383881	0.928212227071671	0.957313505113548
g__TM7_[G-2]	8.70048008399353E-06	0.0000177677602322466	0.935598219858931	0.957313505113548
g__Clostridiales_[F-1][G-1]	0.000050461267864227	0.0000382787358825352	0.940738383463255	0.957313505113548
g__Pseudoramibacter	0.0000108174010775028	0.0000209133636796553	0.948689059121534	0.957313505113548
g__Slackia	7.70631563460241E-06	0.0000083827310648024	0.948689059121534	0.957313505113548
g__Lachnoanaerobaculum	0.00211878516995756	0.00203617103406896	0.994398819182694	0.994398819182694
Other	0	0
g__Acinetobacter	0	0
P-values were obtained using the Wilcoxon rank-sum test. Adjusted p-values correspond to FDR correction using the Benjamini–Hochberg method.
